# Supplementary material for: Citizen journalism reduces the credibility deficit of authoritarian government in risk communication amid COVID-19 outbreaks
Source: PLoS One. 2021 Dec 8;16(12):e0260961. doi: 10.1371/journal.pone.0260961 (PMC8654212; doi:10.1371/journal.pone.0260961)
Supplement: S1 File — (ZIP) [file pone.0260961.s004.zip]

Archive with 2 entries (2 files):
- Supporting Information_final.pdf
- Supporting Information_final.tex
