# Supplementary material for: Citizen journalism reduces the credibility deficit of authoritarian government in risk communication amid COVID-19 outbreaks
Source: PLoS One. 2021 Dec 8;16(12):e0260961. doi: 10.1371/journal.pone.0260961 (PMC8654212; doi:10.1371/journal.pone.0260961)
Supplement: S1 File — (ZIP) [file pone.0260961.s004.zip › Supporting Information_final.tex]

% Template for PLoS
% Version 3.5 March 2018
%
% % % % % % % % % % % % % % % % % % % % % %
%
% -- IMPORTANT NOTE
%
% This template contains comments intended 
% to minimize problems and delays during our production 
% process. Please follow the template instructions
% whenever possible.
%
% % % % % % % % % % % % % % % % % % % % % % % 
%
% Once your paper is accepted for publication, 
% PLEASE REMOVE ALL TRACKED CHANGES in this file 
% and leave only the final text of your manuscript. 
% PLOS recommends the use of latexdiff to track changes during review, as this will help to maintain a clean tex file.
% Visit https://www.ctan.org/pkg/latexdiff?lang=en for info or contact us at latex@plos.org.
%
%
% There are no restrictions on package use within the LaTeX files except that 
% no packages listed in the template may be deleted.
%
% Please do not include colors or graphics in the text.
%
% The manuscript LaTeX source should be contained within a single file (do not use \input, \externaldocument, or similar commands).
%
% % % % % % % % % % % % % % % % % % % % % % %
%
% -- FIGURES AND TABLES
%
% Please include tables/figure captions directly after the paragraph where they are first cited in the text.
%
% DO NOT INCLUDE GRAPHICS IN YOUR MANUSCRIPT
% - Figures should be uploaded separately from your manuscript file. 
% - Figures generated using LaTeX should be extracted and removed from the PDF before submission. 
% - Figures containing multiple panels/subfigures must be combined into one image file before submission.
% For figure citations, please use "Fig" instead of "Figure".
% See http://journals.plos.org/plosone/s/figures for PLOS figure guidelines.
%
% Tables should be cell-based and may not contain:
% - spacing/line breaks within cells to alter layout or alignment
% - do not nest tabular environments (no tabular environments within tabular environments)
% - no graphics or colored text (cell background color/shading OK)
% See http://journals.plos.org/plosone/s/tables for table guidelines.
%
% For tables that exceed the width of the text column, use the adjustwidth environment as illustrated in the example table in text below.
%
% % % % % % % % % % % % % % % % % % % % % % % %
%
% -- EQUATIONS, MATH SYMBOLS, SUBSCRIPTS, AND SUPERSCRIPTS
%
% IMPORTANT
% Below are a few tips to help format your equations and other special characters according to our specifications. For more tips to help reduce the possibility of formatting errors during conversion, please see our LaTeX guidelines at http://journals.plos.org/plosone/s/latex
%
% For inline equations, please be sure to include all portions of an equation in the math environment.  For example, x$^2$ is incorrect; this should be formatted as $x^2$ (or $\mathrm{x}^2$ if the romanized font is desired).
%
% Do not include text that is not math in the math environment. For example, CO2 should be written as CO\textsubscript{2} instead of CO$_2$.
%
% Please add line breaks to long display equations when possible in order to fit size of the column. 
%
% For inline equations, please do not include punctuation (commas, etc) within the math environment unless this is part of the equation.
%
% When adding superscript or subscripts outside of brackets/braces, please group using {}.  For example, change "[U(D,E,\gamma)]^2" to "{[U(D,E,\gamma)]}^2". 
%
% Do not use \cal for caligraphic font.  Instead, use \mathcal{}
%
% % % % % % % % % % % % % % % % % % % % % % % % 
%
% Please contact latex@plos.org with any questions.
%
% % % % % % % % % % % % % % % % % % % % % % % %

\documentclass[10pt,letterpaper]{article}
\usepackage[top=0.85in,left=2.75in,footskip=0.75in]{geometry}

% amsmath and amssymb packages, useful for mathematical formulas and symbols
\usepackage{amsmath,amssymb}

% Use adjustwidth environment to exceed column width (see example table in text)
\usepackage{changepage}

% Use Unicode characters when possible
\usepackage[utf8x]{inputenc}

% textcomp package and marvosym package for additional characters
\usepackage{textcomp,marvosym}

% cite package, to clean up citations in the main text. Do not remove.
\usepackage{cite}

% Use nameref to cite supporting information files (see Supporting Information section for more info)
\usepackage{nameref,hyperref}

% line numbers
\usepackage[right]{lineno}

% ligatures disabled
\usepackage{microtype}
\DisableLigatures[f]{encoding = *, family = * }

% color can be used to apply background shading to table cells only
\usepackage[table]{xcolor}

% array package and thick rules for tables
\usepackage{array}
\usepackage[toc,page]{appendix}
% create "+" rule type for thick vertical lines
\newcolumntype{+}{!{\vrule width 2pt}}

% create \thickcline for thick horizontal lines of variable length
\newlength\savedwidth
\newcommand\thickcline[1]{%
  \noalign{\global\savedwidth\arrayrulewidth\global\arrayrulewidth 2pt}%
  \cline{#1}%
  \noalign{\vskip\arrayrulewidth}%
  \noalign{\global\arrayrulewidth\savedwidth}%
}

% \thickhline command for thick horizontal lines that span the table
\newcommand\thickhline{\noalign{\global\savedwidth\arrayrulewidth\global\arrayrulewidth 2pt}%
\hline
\noalign{\global\arrayrulewidth\savedwidth}}


% Remove comment for double spacing
%\usepackage{setspace} 
%\doublespacing

% Text layout
\raggedright
\setlength{\parindent}{0.5cm}
\textwidth 5.25in 
\textheight 8.75in

% Bold the 'Figure #' in the caption and separate it from the title/caption with a period
% Captions will be left justified
\usepackage[aboveskip=1pt,labelfont=bf,labelsep=period,justification=raggedright,singlelinecheck=off]{caption}

% Use the PLoS provided BiBTeX style
\bibliographystyle{plos2015}

% Remove brackets from numbering in List of References
\makeatletter
\renewcommand{\@biblabel}[1]{\quad#1.}
\makeatother


% Header and Footer with logo
\usepackage{lastpage,fancyhdr,graphicx}
\usepackage{epstopdf}
%\pagestyle{myheadings}
\pagestyle{fancy}
\fancyhf{}
%\setlength{\headheight}{27.023pt}
%\lhead{\includegraphics[width=2.0in]{PLOS-submission.eps}}
\rfoot{\thepage/\pageref{LastPage}}
\renewcommand{\headrulewidth}{0pt}
\renewcommand{\footrule}{\hrule height 2pt \vspace{2mm}}
\fancyheadoffset[L]{2.25in}
\fancyfootoffset[L]{2.25in}
\lfoot{\today}

%% Include all macros below

\newcommand{\lorem}{{\bf LOREM}}
\newcommand{\ipsum}{{\bf IPSUM}}

%% END MACROS SECTION


\begin{document}
\vspace*{0.2in}

% Title must be 250 characters or less.
\begin{flushleft}
{\Large
\textbf\newline{Supporting Information for Citizen journalism reduces the credibility deficit of authoritarian government in risk communication amid COVID-19 outbreaks} % Please use "sentence case" for title and headings (capitalize only the first word in a title (or heading), the first word in a subtitle (or subheading), and any proper nouns).
}
\newline
% Insert author names, affiliations and corresponding author email (do not include titles, positions, or degrees).
\\
Greg Chih-Hsin Sheen\textsuperscript{1\Yinyang},
Hans H. Tung\textsuperscript{2,3*\Yinyang },
Wen-Chin Wu\textsuperscript{4\Yinyang },
\\
\bigskip
\textbf{1} Department of Political Science, National Cheng Kung University,  Tainan, Taiwan
\\
\textbf{2} Department of Political Science, National Taiwan University,  Taipei, Taiwan
\\
\textbf{3} Center for Research in Econometric Theory and Applications, National Taiwan University, Taipei, Taiwan
\\
\textbf{4} Institute of Political Science, Academia Sinica, Taipei, Taiwan
\\
\bigskip


% Insert additional author notes using the symbols described below. Insert symbol callouts after author names as necessary.
% 
% Remove or comment out the author notes below if they aren't used.
%
% Primary Equal Contribution Note
\Yinyang These authors contributed equally to this work.

% Current address notes
\textcurrency Current Address: Department of Political Science, National Taiwan University, 1 Sec. 4 Roosevelt Rd., Taipei, 10617, Taiwan % change symbol to "\textcurrency a" if more than one current address note
% \textcurrency b Insert second current address 
% \textcurrency c Insert third current address


% Use the asterisk to denote corresponding authorship and provide email address in note below.
* hanstung@ntu.edu.tw

\end{flushleft}

\linenumbers

% Use "Eq" instead of "Equation" for equation citations.\


\appendix

\setcounter{page}{1}
\renewcommand{\figurename}{}
\renewcommand{\tablename}{}
\renewcommand\thepage{S-\arabic{page}}
\renewcommand\thefigure{S\arabic{figure} Fig} 
\renewcommand\thetable{S\arabic{table} Table} 

\section*{Supplementary information A: Participant Recruitment and Human Subjects Protection}

\subsection*{De-identification}
The voluntary participants of our study were recruited from Rakuten Insight's (\url{https://insight.rakuten.com}) proprietary online panel in Hong Kong. Rakuten Insight, a leading global survey company, adopts a strict privacy policy on for their members (\url{https://insight.rakuten.com/privacypolicy/}) and adheres to the Binding Corporate Rules (\url{https://ec.europa.eu/info/law/law-topic/data-protection/international-dimension-data-protection/binding-corporate-rules-bcr_en}), a global privacy protection standard in data transfers. This provides the first layer of protection for our respondents' privacy. More critically, we only received de-identified responses from our participants. We neither have any identifying information about them, nor know how to trace collected responses to any specific individuals. 

\subsection*{Informed Consent}
\begin{figure}[h]
\includegraphics[scale=.5]{S1_fig}
\caption{{\bf The Informed Consent Page}.}
\label{S1_Fig}
\end{figure}

At the very beginning of our survey, respondents were presented with the informed consent form and given an opportunity to show their consents. In other words, our participants knew perfectly they were about to take part in a research study, of which the information about the principal investigators, the design of the study, and their protection was fully provided. Moreover, this study involved no deception in the design. Figure \ref{S1_Fig} presents the screenshot of the page (The English translation follows). 


\subsection*{English Translation}

Thank you very much for your participation! This is a study about the news reports on the "Novel Coronavirus Pneumonia" (aka the "Wuhan Pneumonia," henceforth "Novel Pneumonia" as a shorthand) outbreak. The survey will take you about 10-15 minutes to finish. Please read the following informed consent form carefully and give us your consent before you start. Participation in the survey is completely voluntary. You are free to withdraw from the study at any point.  

Please click here for downloading the form: \underline{Informed Consent Form}. 

Do you consent to participate in this study?
\begin{itemize}
\item Yes
\item No
\end{itemize}


\subsection*{Minimizing Political Risks}
The survey was administered in mid-February this year (2020) when the Anti-Extradition Protests had gradually died down owing to the COVID-19 outbreak and the government's social distancing policy\footnote{Virus puts Hong Kong protests on ice. Will they return? By Eileen Ng, February 11, 2020. Associated Press. Available at: \url{https://apnews.com/9425f9bc7dec69e05d7b76dde903e70d} [Accessed March 20, 2020].}. It was also way before the passage of the National Security Law by China's National People's Congress in June. In other words, this was a period when the political tensions in Hong Kong were relatively low and it was less risky for our respondents to take part in a study like ours then.  

That said, there have been three steps taken to minimize the potential political risks for our respondents. First of all, as we explained above, Rakuten Insight adheres to the global standard in protecting the privacy of their members. More critically, while Rakuten Insight had access to the list of participants of our study, it didn't have access to their de-identified responses, which were recorded by Qualtrics, the online survey platform we used.  

Second, to minimize the risks for our respondents, we also designed the question about the protest participation (See \ref{S3_Table} Table) in such a way that it was vague (yet informative) enough for those who gave a positive answer to exonerate themselves. As a matter of fact, since mid-June, 2019, there had been a series Anti-Extradition Protests taking place in Hong Kong and not all of them were illegal and violent. In other words, saying yes to our question might well be just an indication that they joined one of the legal and peaceful demonstrations at the early stage of the Protests. Simply put, our protest participation question can't be the basis for an indictment. 

Third, we have deleted the survey along with all the responses recorded by Qualtrircs. The downloaded data have also been encrypted and stored off-line only. In addition, the data can only be accessed with passwords by the three authors of the paper. 

\subsection*{Fair Compensation}
Finally, in terms of the compensations we made to the respondents, our rate was substantially higher than Hong Kong's Statutory Minimum Wage (SMW). According to Hong Kong government recent announcement (\url{https://www.labour.gov.hk/eng/legislat/content5.htm}), the current SMW rate is $\$4.8$ USD ($\$ 37.5$ Hong Kong Dollars) per hour. Our study, by contrast, paid our participants roughly $\$8.7$ USD per hour ($\$2.175$ USD for a 15-minute survey).


\section*{Supplementary information B: Results of Experiment 2}
\label{desiexp2}

The second main outcome of interest is respondents' trust in a medical expert's explanations of the coronavirus. Respondents were asked to rate their trust in the explanations provided by a medical expert with and without the expert's government-related title included in the statement on a scale from 0 to 100, with a larger number indicative of a higher level of trust. We hypothesized that the credibility of medical experts with a government-related title would be lower than that of medical experts without the title. Yet, we found that our data did not support this hypothesis. As shown in \ref{S2_Fig} Fig, the difference between the two groups is only 0.04 on a scale from 0 to 100 ($95\%$ CI -3.41-3.47). As a result, the result does not support our second hypothesis that the inclusion of government-related title would matter to an medical expert's statement about the disease. 

\begin{figure}[h]
\centering
\includegraphics[width=\textwidth]{S2_fig}
\caption{Government title and credibility of a medical expert}
\label{S2_Fig}
\end{figure}


\pagebreak 
\section*{Supplementary information C: Randomization Checks}
\label{rancheks}


% Place tables after the first paragraph in which they are cited.


\begin{table}[!ht]
\begin{adjustwidth}{-2.25in}{0in} 
\centering
\caption{\textbf{Randomization checks: Experiment 1}}
\begin{tabular}{l ccc c ccc c }\hline
\multirow{}{}{\textbf{Variable}} & \multicolumn{3}{c}{\textbf{Group People's Daily}} & & \multicolumn{3}{c}{\textbf{Group Chen Qiushi}}  & \multirow{}{}{\textbf{p-value}}  \\  
 & \textbf{N} & \textbf{Mean} &  \textbf{SD} & & \textbf{N} & \textbf{Mean} &  \textbf{SD}  &    \\  \thickhline
Age	&	489	&	44.043 	&	13.232 	&	&	495	&	42.962 	&	13.127 	&	0.199 	\\
Male	&	490	&	0.486 	&	0.500 	&	&	497	&	0.489 	&	0.500 	&	0.920 	\\
College	&	496	&	66.330 	&	0.473 	&	&	496	&	0.663 	&	0.473 	&	0.890 	\\
Subjective Social Class	&	471	&	2.270 	&	0.905 	&	&	483	&	2.308 	&	0.829 	&	0.489 	\\
Party ID	&	490	&		&		&	&	497	&		&		&		\\
\ \ \ \ Pro-establishment	&	61	&	0.125 	&	0.330 	&	&	68	&	0.137 	&	0.344 	&	0.566 	\\
\ \ \ \ Moderate	&	140	&	0.286 	&	0.452 	&	&	134	&	0.270 	&	0.444 	&	0.573 	\\
\ \ \ \ Pro-democracy	&	195	&	0.398 	&	0.490 	&	&	199	&	0.400 	&	0.490 	&	0.938 	\\
\ \ \ \ Others	&	94	&	0.192 	&	0.394 	&	&	96	&	0.193 	&	0.395 	&	0.958 	\\
Attention to Coronavirus	&	484	&	2.366 	&	1.075 	&	&	491	&	2.432 	&	1.069 	&	0.336 	\\
Knowledge about Coronavirus	&	490	&	0.512 	&	0.500 	&	&	497	&	1.127 	&	0.993 	&	0.107 	\\
Perceived Risk of Being Infected	&	490	&	2.080 	&	0.819 	&	&	497	&	2.034 	&	0.841 	&	0.391 	\\
Perceived China's Influence on Hong Kong	&	443	&	2.077 	&	1.267 	&	&	452	&	2.046 	&	1.253 	&	0.719 	\\
Participated in the 2019 Protests	&	462	&	0.305 	&	0.461 	&	&	458	&	0.317 	&	0.466 	&	0.709 	\\
Support for Media Freedom	&	488	&	2.523 	&	0.808 	&	&	494	&	2.496 	&	0.815 	&	0.608 	\\
\hline 
\end{tabular}
\begin{flushleft} 
Note: The p-values of two-tailed t-tests are reported in the last column.
\end{flushleft}
\label{S1_Table}
\end{adjustwidth}
\end{table}


\begin{table}[!ht]
\begin{adjustwidth}{-2.25in}{0in} % Comment out/remove adjustwidth environment if table fits in text column.
\centering
\caption{\textbf{Randomization checks: Experiment 2}}
\begin{tabular}{l ccc c ccc c }\hline
\multirow{}{}{\textbf{Variable}} & \multicolumn{3}{c}{\textbf{Without Gov. Title}} & & \multicolumn{3}{c}{\textbf{With Gov. Title}}  & \multirow{}{}{\textbf{p-value}}  \\  
 & \textbf{N} & \textbf{Mean} &  \textbf{SD} & & \textbf{N} & \textbf{Mean} &  \textbf{SD}  &    \\   \thickhline
 
Age	&	484	&	43.262 	&	12.936 	&	&	503	&	43.897 	&	13.373 	&	0.449 	\\
Male	&	484	&	0.519 	&	0.500 	&	&	506	&	0.457 	&	0.499 	&	0.051 	\\
College	&	481	&	0.669 	&	0.471 	&	&	505	&	0.648 	&	0.478 	&	0.469 	\\
Subjective Social Class	&	468	&	2.323 	&	0.841 	&	&	491	&	2.248 	&	0.885 	&	0.489 	\\
Party ID	&	484	&		&		&	&	506	&		&		&		\\
\ \ \ \ Pro-establishment	&	61	&	0.126 	&	0.332 	&	&	68	&	0.134 	&	0.341 	&	0.697 	\\
\ \ \ \ Moderate	&	134	&	0.277 	&	0.448 	&	&	142	&	0.281 	&	0.450 	&	0.895 	\\
\ \ \ \ Pro-democracy	&	192	&	0.397 	&	0.490 	&	&	201	&	0.397 	&	0.490 	&	0.986 	\\
\ \ \ \ Others	&	97	&	0.200 	&	0.401 	&	&	95	&	0.188 	&	0.391 	&	0.615 	\\
Attention to Coronavirus	&	476	&	2.408 	&	1.083 	&	&	502	&	2.384 	&	1.056 	&	0.736 	\\
Knowledge about Coronavirus	&	484	&	1.103 	&	0.996 	&	&	506	&	1.055 	&	0.999 	&	0.450 	\\
Perceived Risk of Being Infected	&	484	&	2.056 	&	0.826 	&	&	506	&	2.055 	&	0.833 	&	0.993 	\\
Perceived China's Influence on Hong Kong	&	434	&	2.018 	&	1.208 	&	&	464	&	2.097 	&	1.295 	&	0.348 	\\
Participated in the 2019 Protests	&	462	&	0.307 	&	0.462 	&	&	461	&	0.317 	&	0.466 	&	0.760	\\
Support for Media Freedom	&	482	&	2.529 	&	0.800 	&	&	503	&	2.497 	&	0.818 	&	0.535 	\\
Heard of Chen	&	484	&	0.599 	&	0.491 	&	&	506	&	0.625 	&	0.484 	&	0.414 	\\
Independence of Chen	&	290	&	1.997 	&	0.732 	&	&	316	&	2.016 	&	0.706 	&	0.741 	\\
\hline 
\end{tabular}
\begin{flushleft} 
Note: The p-values of two-tailed t-tests are reported in the last column.
\end{flushleft}
\label{S2_Table}
 \end{adjustwidth}
\end{table}


\pagebreak 
\section*{Supplementary information D: Operationalization of variables}
\label{opervar}


\begin{table}[!ht]
\begin{adjustwidth}{-2.25in}{0in} % Comment out/remove adjustwidth environment if table fits in text column.
\centering
\caption{\textbf{Operationalization of variables} }
\begin{tabular}{ll}\hline\hline
\multicolumn{1}{l}{\textbf{Variable}} & \multicolumn{1}{l}{\textbf{Question Wording and Operationalization}}   \\  \hline

	Male		&	1: Male; 0: Female	\\	\hline
	College		&	1: With a College; 0: Without a college degree	\\	\hline
\multirow{}{}{	Subjective Social Class	}	&	``In your view, which social class does your family belong to?''	\\	
			&	1: Working or Lower class; 2: Lower middle class; 3: Middle class; 	\\	
			&	4: Upper middle class, 5: Upper class. DKs are dropped.	\\	\hline
\multirow{}{}{	Partisanship	}	&	``What's your political leaning?'' 1: Pro-establishment group; 	\\	
			&	2. Moderate group; 3: Pro-democracy group;  4: Others (including DKs)	\\	\hline
\multirow{}{}{	Attention to Coronavirus}	&	``In the past week, how much time did you spend daily on learning	\\	
			&	information about the outbreak of NCP.''	\\	
			&	1: Not interested at all or less than one hour; 2: 1-2 hours;	\\	
			&	3: 2-3 hours; 4: More than 3 hours; DKs are dropped.	\\	\hline
\multirow{}{}{	Knowledge about 	}	&	``Do you agree with the following statements? ''	\\	
\multirow{}{}{	Coronavirus	}	&	`Only N-95 masks can prevent the infection of NCP.'	\\	
			&	`In addition to  bleach and ethanol, vinegar can also kill the 	\\	
			&	virus to prevent the spread of NCP.'	\\	
			&	0: If respondents answer "Yes" to both questions;	\\	
			&	1: If respondents answer only one "No" to either questions;	\\	
			&	2: If respondents answer "No" to both questions.  	\\	\hline
\multirow{}{}{Perceived Risk of}	&	``How likely do you think it is that you will get infected by the NCP?''	\\	
\multirow{}{}{	Being Infected	}	&	1: Not possible at all or somewhat unlikely	\\	
			&	2: DK; 3: Somewhat likely or very likely.	\\	\hline
\multirow{}{}{	Perceived China's Influence 	}	&	``Overall, what's your opinion about mainland China's  impact	\\	
\multirow{}{}{	on Hong Kong	}	&	 on Hong Kong?" 1: Very negative;  2: Somewhat negative; 	\\	
			&	3: No impact; 4: Somewhat positive; 5: Very positive. DKs are dropped.	\\	\hline
\multirow{}{}{	Participated in the 2019 	}	&	``Have you participated in the Anti-Extradition	\\	
\multirow{}{}{	Protests	}	&	Protests in any form?'' 0: No; 1: Yes. DKs are dropped.	\\	\hline
\multirow{}{}{	Support for Media Freedom	}	&	``Which of the following two statements best reflects your opinion?''	\\	
			&	1: Government has the right to refrain the media from reporting the	\\	
			&	news that may result in political instability; 2: DK;	\\	
			&	3: Media have the right to report news and express opinions,	\\	
			&	free from the government control. 	\\	\hline
\multirow{}{}{	Heard of CQ	}	&	``Have you heard about a citizen reporter named Chen Qiushi?''	\\	
			&	0: No; 1: Yes. 	\\	\hline
\multirow{}{}{	Independence of CQ	}	&	``Do you think Chen Qiushi's report is independent and not under	\\	
			&	the government's instruction?"  0: No; 1: Don't Know; 2: Yes. 	\\	\hline
\multirow{}{}{Perceived Government}	&	``Overall, what is the level of transparency	 about the NCP outbreak\\	
\multirow{}{}{Transparency}	&  in different levels of government (Central/Wuhan/Hong Kong )?'' 1: Very low; 	\\	
			&	2: Somewhat Low; 3: Somewhat high; 4: Very high. DKs are dropped.	\\	\hline
\multirow{}{}{	Trust in Government	}	&	``In your opinion, how trustworthy is PRC's Central/Wuhan/Hong Kong 	\\	
			&	government?'' 1: Very untrustworthy; 2: Somewhat untrustworthy;	\\	
			&	3: Somewhat trustworthy; 4: Very trustworthy. DKs are dropped.	\\	

\hline 
\end{tabular}
\begin{flushleft} Note: DK = Don't know; NCP: Novel Coronavirus Pneumonia.
\end{flushleft}
\label{S3_Table}
\end{adjustwidth}
\end{table}


\pagebreak 
\section*{Supplementary information E: Summary Statistics}
\label{sumstats}


\begin{table}[!ht]
\begin{adjustwidth}{-2.25in}{0in} % Comment out/remove adjustwidth environment if table fits in text column.
\centering
\caption{\textbf{Summary statistics}}
\begin{tabular}{lccccc}\hline 
\multicolumn{1}{l}{\textbf{Variable}} & \textbf{N} & \textbf{Mean} & \textbf{SD} &  \textbf{Minimum} & \textbf{Maximum} \\  \thickhline
Trust in	&		&		&		&		&		\\
\ \ \ \ Government's Press Release	&	987	&	44.424 	&	27.527 	&	0	&	100	\\
\ \ \ \ Report of the People's Daily	&	490	&	43.753 	&	28.192 	&	0	&	100	\\
\ \ \ \ Report of Chen Qiushi	&	491	&	53.259 	&	25.278 	&	0	&	100	\\
\ \ \ \ Medical Expert without Government Title	&	506	&	49.753 	&	27.609 	&	0	&	100	\\
\ \ \ \ Medical Expert with Government Title	&	484	&	49.787 	&	27.609 	&	0	&	100	\\
Age	&	1,013	&	43.358 	&	13.142 	&	18	&	80	\\
Male	&	1,016	&	0.483 	&	0.500 	&	0	&	1	\\
College	&	1,007	&	0.659 	&	0.474 	&	0	&	1	\\
Subjective Social Class	&	978	&	2.289 	&	0.864 	&	1	&	5	\\
Party ID	&	1,016	&		&		&		&		\\
\ \ \ \ Pro-establishment	&	61	&	0.128 	&	0.334 	&	0	&	1	\\
\ \ \ \ Moderate	&	140	&	0.272 	&	0.445 	&	0	&	1	\\
\ \ \ \ Pro-democracy	&	195	&	0.401 	&	0.490 	&	0	&	1	\\
\ \ \ \ Others	&	94	&	0.200 	&	0.400 	&	0	&	1	\\
Attention to Coronavirus	&	1,004	&	2.404 	&	1.070 	&	1	&	4	\\
Knowledge about Coronavirus	&	1,016	&	1.085 	&	0.997 	&	0	&	2	\\
Perceived Risk of Being Infected	&	1,016	&	2.063 	&	0.828 	&	1	&	3	\\
Perceived China's Influence	&	922	&	2.051 	&	1.253 	&	1	&	5	\\
Participated in the 2019 Protests	&	939	&	0.315 	&	0.465 	&	0	&	1	\\
Support for Media Freedom	&	1,009	&	2.519 	&	0.805 	&	1	&	3	\\
Heard of Chen	&	1,016	&	0.611 	&	0.488 	&	0	&	1	\\
Independence of Chen	&	621	&	2.008 	&	0.715 	&	1	&	3	\\
\hline 
\end{tabular}
\label{S4_Table}
\end{adjustwidth}
\end{table}


\pagebreak 

\section*{Supplementary information F: Results of OLS Models for Experiment 1}
\label{resexp1}

This section describes how we used various OLS regression models to investigate the endorsement effects of a citizen journalist, Chen Qiushi, on the press release of the Chinese government. We included variables on respondents' demographic traits and attitudes, such as their age, gender, education, subjective social class, attitudes toward the coronavirus, perception of China's influence on Hong Kong, participation in the 2019 Anti-Extradition protests in Hong Kong, support for media media freedom, awareness of Chen, and perception of his independence from the government. We also investigated whether the endorsement effect is heterogeneous among respondents by including interaction terms between their attitudes and the treatment assignment (Models 2 to 5). We illustrated the heterogeneous effects by drawing marginal effects plots.

Model 1 suggests that the group of respondents who read Chen's report would have more trust of 4.10 points on a scale from 0 to 100 in the government's press release than those who read the report of People's Daily (p = 0.008, 95\% CI 1.06-7.14). Model 2 shows that respondents' skepticism of the Chinese government would be mitigated after reading Chen's report. The coefficient of "Participated in the 2019 Protests" is negative (-10.85, $p< 0.001$, 95\% CI -15.83-5.88), and its interaction term with Group Chen is positive (5.75, p = 0.075, 95\% CI -0.59-12.08). Meanwhile,  difference in the effect between reading People's Daily and Chen's report is indistinguishable for the respondents who attended and did not attend the protests. 

We also investigated whether there was a heterogeneous effect among those who support the media freedom or its suppression by the government in China. The respondents who supported media freedom may be skeptical of government's press release because China had limited freedom of media and People's Daily was the Chinese government's mouthpiece. In contrast, those who supported government suppression of media freedom would be less skeptical of the People's Daily and give higher ratings to the government's credibility. The results of Model 3, as illustrated in Figure 4 in the main text, suggest that respondents who supported media freedom would trust the government's news by 6 points more if they read Chen's report instead of the People's Daily (45.17, $p< 0.001$, 95\% CI 42.56-47.78 versus 39.60,$ p< 0.001$, 95\% CI 37.07-42.13). Meanwhile, the difference in the effect between reading People's Daily and Chen's report is indistinguishable for the respondents who supported government suppression of media freedom in China or did not have a clear position on media suppression versus freedom. In other words, the respondents who supported media freedom would be more skeptical of the government's press release, but they would also upwardly adjust their trust in the government policy release significantly more if they learned that that the press release was endorsed by a non-official source of information. 

Models 4 and 5 further explore whether respondents' knowledge of Chen makes his report more influential. In Model 4, we included a dummy variable to indicate whether respondents' had heard of Chen, and we also interacted that variable with Group Chen. Figure 4 in the main text illustrates the marginal effect of reading Chen's report and shows that the respondents who have heard of Chen before trusted the official press release more by 6.44 points than those who supported media freedom but read the People's Daily report (48.34, $p< 0.001$, 95\% CI 45.52-51.16 versus 41.90, $p< 0.001$, 95\% CI 39.09-44.72). Meanwhile, it should be noted that if respondents had never heard of Chen before, the difference in marginal effect between reading Chen's and the People Daily's report is statistically indistinguishable (42.54, $p< 0.001$, 95\% CI 39.05-46.04 versus 42.61, $p< 0.001$, 95\% CI 39.13-46.09). Thus, the endorsement effect of Chen is much higher among those respondents who have heard of him. 

In Model 5, we explored whether it is Chen's image as an independent citizen reporter that makes him more trustworthy. We included a variable that measured respondents' perception of Chen's independence from the government. We interacted this variable with Group Chen, with the baseline group as respondents who read the People's Daily. Figure 4 in the main text shows that when respondents believed that Chen was an independent reporter, they trusted the government's press release more after they read Chen's endorsement of it by 9.46 points (46.87, $p < 0.001$, 95\% CI 42.11-51.63 versus 37.41, $p< 0.001$, 95\% CI 32.77-42.06). Yet, the respondents who regarded Chen as not independent trusted the government's press release less after they read his report (36.95, $p< 0.001$, 95\% CI 32.04-41.86 versus 33.84, $p< 0.001$, 95\% CI 29.14-38.53). Meanwhile, those who did not know Chen's independence would have a middle level of trust in the press release (35.64, $p< 0.001$, 95\% CI 32.83-38.42 versus 41.91, $p< 0.001$, 95\% CI 39.16-44.66). Thus, the endorsement effect of Chen on the trustworthiness of the official news results from respondents' perceived level of Chen as an independent reporter.


\begin{table}[H]
\begin{adjustwidth}{-2.25in}{0in} % Comment out/remove adjustwidth environment if table fits in text column.
\centering
\begin{threeparttable}
\caption{\textbf{Determinants of popular trust in the Ministry of Commerce's press release}}

\begin{tabular}{l c c c c c}\hline 
\multicolumn{1}{l}{\textbf{}} & \textbf{Model 1}
 & \textbf{Model 2}& \textbf{Model 3} & \textbf{Model 4} & \textbf{Model 5} \\  \thickhline
 
Group Chen	&	4.097**	&	2.129	&	-3.899	&	-0.066	&	-0.058	\\
	&	[1.549]	&	[1.901]	&	[4.662]	&	[2.393]	&	[5.953]	\\
Age	&	0.152*	&	0.147*	&	0.156*	&	0.154*	&	0.140	\\
	&	[0.066]	&	[0.066]	&	[0.066]	&	[0.066]	&	[0.089]	\\
Male	&	2.011	&	1.953	&	1.979	&	1.818	&	0.598	\\
	&	[1.599]	&	[1.599]	&	[1.598]	&	[1.596]	&	[2.063]	\\
College	&	-2.057	&	-2.071	&	-2.031	&	-1.975	&	-1.128	\\
	&	[1.888]	&	[1.887]	&	[1.882]	&	[1.891]	&	[2.577]	\\
Subjective Social Class	&	1.652	&	1.746+	&	1.727	&	1.635	&	1.431	\\
	&	[1.057]	&	[1.052]	&	[1.052]	&	[1.055]	&	[1.399]	\\
Partisanship: Moderate	&	-7.821**	&	-7.793**	&	-7.890***	&	-8.103***	&	-7.246+	\\
	&	[2.395]	&	[2.389]	&	[2.386]	&	[2.394]	&	[3.724]	\\
Partisanship: Pro-democracy	&	-11.617***	&	-11.558***	&	-11.918***	&	-12.220***	&	-12.745**	\\
	&	[2.726]	&	[2.713]	&	[2.721]	&	[2.725]	&	[4.002]	\\
Partisanship: Others	&	-9.008**	&	-8.981**	&	-9.346**	&	-9.300**	&	-12.541**	\\
	&	[2.908]	&	[2.894]	&	[2.902]	&	[2.907]	&	[4.703]	\\
Attention to Coronavirus	&	-0.184	&	-0.145	&	-0.237	&	-0.295	&	0.727	\\
	&	[0.750]	&	[0.748]	&	[0.749]	&	[0.751]	&	[1.010]	\\
Knowledge about Coronavirus	&	0.216	&	0.257	&	0.216	&	0.140	&	0.054	\\
	&	[0.778]	&	[0.777]	&	[0.777]	&	[0.777]	&	[1.004]	\\
Perceived Risk of Being Infected	&	-1.494	&	-1.500	&	-1.445	&	-1.520	&	-2.144+	\\
	&	[0.935]	&	[0.934]	&	[0.933]	&	[0.938]	&	[1.216]	\\
Perceived China's Influence	&	7.526***	&	7.568***	&	7.510***	&	7.607***	&	8.013***	\\
\ \ \ \ on Hong Kong	&	[0.831]	&	[0.823]	&	[0.827]	&	[0.831]	&	[1.150]	\\
Participated in the 2019 Protests	&	-7.924***	&	-10.854***	&	-7.826***	&	-8.374***	&	-9.216***	\\
	&	[1.987]	&	[2.532]	&	[1.986]	&	[1.998]	&	[2.409]	\\
Support for Media Freedom	&	-4.002***	&	-3.999***	&	-5.572***	&	-4.334***	&	-4.554*	\\
	&	[1.102]	&	[1.099]	&	[1.444]	&	[1.114]	&	[1.799]	\\
Group Chen X	&		&	5.747+	&		&		&		\\
\ \ \ \ Participated in the 2019 Protests	&		&	[3.227]	&		&		&		\\
Group Chen X	&		&		&	3.156+	&		&		\\
\ \ \ \ Support for Media Freedom	&		&		&	[1.800]	&		&		\\
Heard of Chen	&		&		&		&	-0.708	&		\\
	&		&		&		&	[2.337]	&		\\
Group Chen X	&		&		&		&	6.507*	&		\\
\ \ \ \ Heard of Chen	&		&		&		&	[3.121]	&		\\
	&		&		&		&		&		\\
Independence of Chen	&		&		&		&		&	1.787	\\
	&		&		&		&		&	[1.905]	\\
Group Chen X	&		&		&		&		&	3.170	\\
\ \ \ \ Independence of Chen	&		&		&		&		&	[2.783]	\\
Constant	&	40.937***	&	41.724***	&	44.802***	&	42.968***	&	39.303***	\\ 
	&	[6.381]	&	[6.396]	&	[6.792]	&	[6.575]	&	[9.792]	\\ \hline
R-squared	&	0.402	&	0.405	&	0.404	&	0.407	&	0.368	\\
N	&	806	&	806	&	806	&	806	&	513	\\
\hline \hline
\end{tabular}

\begin{tablenotes}[flushleft]
\small
\item Note: Robust standard errors in brackets. The marginal effects of interaction terms in Models 2 to 5 are 
illustrated in Figures 3 to 4 in the main text. \sym{+} \(p<\) 0.1, \sym{*} \(p<\) 0.05, \sym{**} \(p<\) 0.01, \sym{***} \(p<\) 0.001. All tests are two-tailed. 
\end{tablenotes}
\end{threeparttable}
\end{adjustwidth}
\label{S5_Table}
\end{table}


\pagebreak 


\section*{Supplementary information G: Age and Heterogeneous Treatment Effects}
\label{resex1b}

Given the generational gap in Hong Kong's political landscape,  age as a factor might play a significant role in moderating the effect of our treatment on the outcome variable. In the section we conduct an additional analysis by including an interaction between age and the treatment in the model. While the coefficient of age in this interaction model is  0.185 with a p-value of 0.025, the coefficient of the interaction term between age and the treatment is -0.064 with a p-value of 0.558. Nevertheless, since what we focus on here is the difference in treatment effects across respondents' age, we present in \ref{S3_Fig} Fig below the marginal effect of treatment across the range of age in our sample (18-80).  As the figure shows, the difference in treatment effects decreases from 5.23 for 18-year-old respondents to 1.77 for 80-year-old ones. Meanwhile, the differences in marginal treatment effect are statistically significant at the $p<0.05$ level for respondents aged between 24 and 52 years old. In other words, the treatment effect is larger for younger respondents than their senior counterparts. 

\begin{figure}[h]
\includegraphics[scale=.7]{S3_fig}
\caption{{\bf Age and Heterogeneous Treatment Effects}.}
%\label{fig:endorsments}
\label{S3_Fig}
\end{figure}


\newpage 
\section*{Supplementary information H: The Questionnaire (in English)}
\label{question}

\begin{enumerate}
\item Thank you for participating in this research! This is a survey on the news coverage of 2019 Novel Coronavirus Pneumonia. It will take you about 10-15 minutes to complete the survey. Before starting the survey, please read and sign the informed consent form below. Participating in this study is entirely voluntary, and you can stop answering the survey at any time. Please click here to download: Informed consent form. Do you agree to participate in this study? [Agree; Disagree]
\item Research shows that individual decision-making is affected by many factors, such as personal preferences, educational background, knowledge, and other environmental factors. To ensure the validity of this study, we want to understand what factors affect your decision-making. We also want to ensure each respondent has read the instructions in the survey carefully in order to increase the overall reliability of the survey. Whether you use email or not, please choose "yes" to the statement below, and then proceed. I have never used email. [Yes; No; I don't know]
\item Research shows that 75\% ethanol can be used for cleaning and antiseptic purpose.s Once again, we want to ensure each respondent has read the instructions in the survey carefully in order to increase the overall reliability of the survey. Please move the slider below to 75, and then proceed.
\item What is your gender? [Male; Female]
\item What is your birth year?
\item In the past week, how much time did you spend daily in learning information about the outbreak of Novel Coronavirus Pneumonia?
[Not interested at all; Less than one hour; 1-2 hours; 2-3 hours; More than 3 hours; I don't know]
\item Where do you acquire the information about Novel Coronavirus Pneumonia? (Choose all that apply)
[Hong Kong mass media (including TV, newspaper, radio, and magazine); Mainland China mass media (including TV, newspaper, radio, and magazine); Foreign mass media (including TV, newspaper, radio, and magazine); Hong Kong social media; Mainland China social media; Foreign social media; Internet; Family members or friends; Other]
\item If information from different sources is contradictory, which information source do you trust the most?
[Hong Kong mass media (including TV, newspaper, radio, and magazine); Mainland China mass media (including TV, newspaper, radio, and magazine); Foreign mass media (including TV, newspaper, radio, and magazine); Hong Kong social media; Mainland China social media; Foreign social media; Internet; Family members or friends; Other]
\item What is your perceived likelihood of being infected with Novel Coronavirus Pneumonia?
[Not possible at all; Unlikely; Somewhat likely; Very likely; I don't know]
\item No one wants to be infected with Novel Coronavirus Pneumonia, but if you are unfortunately infected, are you confident that you will be able to access to adequate medical care? [Very confident; Confident; Somewhat not confident; Not confident at all; I don't know]
\item Do you have any relative or friend who has been infected with Novel Coronavirus Pneumonia? [Yes; No; I don't know]
\item Do you agree with the following statement? "Only N-95 masks can prevent the infection of Novel Coronavirus Pneumonia." [Agree; Disagree; I don't know]
\item Do you agree with the following statement? "In addition to bleach and ethanol, vinegar can also kill the virus to prevent the spread of Novel Coronavirus Pneumonia." [Agree; Disagree; I don't know]
\item After the outbreak of Novel Coronavirus Pneumonia, have you washed your hands more? [Not at all; Some; A lot; Extremely; I don't know]
\item How often do you acquire information about politics and government from the Internet and social media? [Almost daily; More than twice in a week; A couple of times in a week; Several times in a month; Almost never; I don't know]
\item Which of the following two statements about the relationship between the government and the media best reflects your opinion?
[The Media have the right to report news and express opinions, free from government control; The government has the right to refrain the media from reporting news that may result in political instability;I don't know]
\item Have you heard about a citizen reporter named Chen Qiushi? [Yes, I have heard of him; No, I have never heard of him before]
\item Do you know the occupation of Chen Qiushi? [Lawyer; Engineer; Banker; Medical doctor; I don't know]
\item Do you think Chen Qiushi's report is objective and unbiased? [Yes; No; I don't know]
\item Do you think Chen Qiushi's report is independent and not under the government's instructions? [Yes; No; I don't know]
\item Overall, what's your opinion about mainland China's impact on Hong Kong? [Very positive; Positive; Somewhat positive; Somewhat negative; Negative; Very negative; No impact; I don't know]
\item Have you participated in the Anti-Extradition Law Amendment Bill Movement in any form? [Yes; No; I don't know]
\item What was the nature of your participation? (Choose all that apply) [Joined peaceful parades; Showed support for the movement online; Other]
\item After the outbreak of Novel Coronavirus Pneumonia, do you wear a mask when visiting public places? [Never; Sometimes; Usually; Always]
\item What type of masks do you wear? [N-95 mask; Surgical mask; Charcoal mask; Cotton mask; I don't know]
\item After the outbreak of Novel Coronavirus Pneumonia, what do you observe about people wearing masks in public places? [Not at all; More; Less; Almost everyone; I don't know]
\item Have you decreased the frequency of the following activities after the outbreak of Novel Coronavirus Pneumonia?
\begin{enumerate}
\item Being in public space [Not at all; A little; A lot; Not sure]
\item Using public transportation  [Not at all; A little; A lot; Not sure]
\end{enumerate}
\item (Experiment 1: Treatment Group) [Ministry of Commerce press release+ Chen Qiushi's endorsement] The day after the Ministry of Commerce made the statement, citizen reporter Chen Qiushi visited a supermarket in Wuhan and made a report. Below is a screenshot from his video.
\begin{enumerate}
\item Do you believe in the Ministry of Commerce's press release? Rate it on a scale from 0-100. A larger number indicates a higher level of trust. 
\item Do you believe that the report by Chen Qiushi faithfully reflected the situation in Wuhan? Rate it on a scale from 0-100. A larger number indicates a higher level of trust.
\end{enumerate}
\item (Experiment 1: Control Group) [Ministry of Commerce press release+ People's Daily's endorsement]
\begin{enumerate}
\item Do you believe in the Ministry of Commerce's press release? Rate it on a scale from 0-100. A larger number indicates a higher level of trust. 
\item Do you believe that the report by Chen Qiushi faithfully reflected the situation in Wuhan? Rate it on a scale from 0-100. A larger number indicates a higher level of trust.
\end{enumerate}
\item (Vignette mentioning the expert's government-related title) Do you believe in the opinion of Dr. Li Xingwang, a member of National Medical Expert Committee and Chief Expert at Clinical and Research Center of Infectious Diseases, Beijing Ditan Hospital? Rate it on a scale from 0-100. A larger number indicates a higher level of trust. 
\item Overall, what do you think about the levels of information transparency of different governments in the outbreak of Novel Coronavirus Pneumonia?
\begin{enumerate}
\item The central government of PRC [Very low; Somewhat low; Somewhat high; Very high;I don't know]
\item Hong Kong government [Very low; Somewhat low; Somewhat high; Very high;I don't know]
\item Wuhan city government [Very low; Somewhat low; Somewhat high; Very high;I don't know]
\end{enumerate}
\item Do you think the statistics about Novel Coronavirus Pneumonia announced daily by the National Health Commission are precise, under-, or overestimated? [Highly overestimated; Overestimated; Precise; Underestimated; Highly underestimated; I don't know]
\item What are your levels of trust in the following institutions and groups?
\begin{enumerate}
\item Mainland Chinese "Media"
\item The central government of PRC [Highly trustworthy; Somewhat trustworthy; Somewhat untrustworthy; Very untrustworthy; I don't know]
\item Hong Kong government  [Highly trustworthy; Somewhat trustworthy; Somewhat untrustworthy; Very untrustworthy; I don't know]
\item Mainlanders  [Highly trustworthy; Somewhat trustworthy; Somewhat untrustworthy; Very untrustworthy; I don't know]
\item Hong Kongers  [Highly trustworthy; Somewhat trustworthy; Somewhat untrustworthy; Very untrustworthy; I don't know]
\item Mainland Chinese "Citizen Journalists, Streamers"  [Highly trustworthy; Somewhat trustworthy; Somewhat untrustworthy; Very untrustworthy; I don't know]
\item Mainland Chinese "Local Governments"  [Highly trustworthy; Somewhat trustworthy; Somewhat untrustworthy; Very untrustworthy; I don't know]
\end{enumerate}
 \item Do you support the Hong Kong government donating medical supplies such as facial masks to mainland China?
[Very supportive; Somewhat supportive; Not so supportive; Not supportive at all
I don't know]
\item Overall, are you satisfied with how the different governments addressed the outbreak of Novel Coronavirus Pneumonia?
\begin{enumerate}
\item The central government of PRC [Very satisfied; Satisfied; Not satisfied; Very not satisfied; I don't know]
\item Hong Kong government [Very satisfied; Satisfied; Not satisfied; Very not satisfied; I don't know]
\item Wuhan city government [Very satisfied; Satisfied; Not satisfied; Very not satisfied; I don't know]
\end{enumerate}
\item Do you think the level of freedom of speech in mainland China should increase? [Very in need; In need; Not in need; Very not in need; I don't know]
\item  Do you support the medical workers'strike in Hong Kong during the outbreak of Novel Coronavirus Pneumonia? [Supportive; Not supportive; I don't know]
\item Do you agree with the following statement: "Citizen journalists and streamers help me understand more about Novel Coronavirus Pneumonia" [Very agree; Agree; Not agree; Very not agree; I don't know]
\item Have you been to mainland China in the past half year? [Yes; No; Prefer not to say]
\item What is your highest level of education? [No formal education; Elementary school; Junior high school; Senior high school; College or junior college; Graduate school or above]
\item What social class do you consider your family to belong to? [Upper class; Upper middle class; Middle class; Lower middle class; Working or lower class; I don't know]
\item What's your occupation? [Professional; Service; Labor; Student; Homemaker; Retired; Between jobs; Other]
\item What is your political leaning? [Pro-democracy group; Pro-establishment group; Moderate group; Other]
\item Where were you born?
[Hong Kong; Mainland China; Taiwan; Macao; Southeast Asia countries Canada; United States of America; Australia; United Kingdom; Others]
\item Do you have relatives living in mainland China? [Yes; No; I don't know]
\item Do you have business or investments in mainland China? [Yes; No; Not now but used to have; I don't know]
\item What is your place of residence?
\end{enumerate}


\end{document}
